# Supplementary material for: Effect of Calcination Temperature on the Physicochemical Properties and Electrochemical Performance of FeVO4 as an Anode for Lithium-Ion Batteries
Source: Materials (Basel). 2023 Jan 6;16(2):565. doi: 10.3390/ma16020565 (PMC9866506; doi:10.3390/ma16020565)
Supplement: Supplementary file 1 [file materials-16-00565-s001.zip]

Archive with 1 entries (1 files):
- materials-2090350-supplementary.pdf
